# Supplementary material for: Global evaluation of taxonomic relationships and admixture within the Culex pipiens complex of mosquitoes
Source: Parasit Vectors. 2020 Jan 8;13:8. doi: 10.1186/s13071-020-3879-8 (PMC6950815; doi:10.1186/s13071-020-3879-8)
Supplement: Supplementary file 1 — Additional file 1: Table S1. Sample information for the data used in this study. Table S2. Results from our ADMIXTURE analysis showing the proportion of genetic diversity derived from each cluster for the ‘four-fold degenerate segregating sites’ dataset. Table S3. Results from our ADMIXTURE analysis showing the proportion of genetic diversity derived from each cluster for the ‘all segregating sites’ dataset. Table S4. The raw cross-validation (CV) error values from our ADMIXTURE analyses for both the ‘four-fold degenerate sites’ and ‘all segregating sites’ dataset analyses. Table S5. The results from the Structure Harvester analysis of our STRUCTURE results. Table S6. The posterior probability of each of five replicates for each K value in our structure analyses. Table S7. Pairwise unweighted and weighted Fst values for each of five taxonomic clusters. [file 13071_2020_3879_MOESM1_ESM.xlsx]

## Sheet: Table_information
Additional file 1
Table S1. Sample information for the data used in this study. The unique code for each sample is given in column 1. The first letter of the code corresponds to the published taxonomic designation of the sample (A: australicus; G: globocoxitus; L: pallens; Q: quinquefasciatus; M: molestus; P: pipiens). The middle portion of the code corresponds to each sample’s geographical origin (see Fig. 2). Co…
Table S2. Results from our ADMIXTURE analysis showing the proportion of genetic diversity derived from each cluster in every sample for K = 2–7, for the ‘four-fold degenerate segregating sites’ dataset.
Table S3. Results from our ADMIXTURE analysis showing the proportion of genetic diversity derived from each cluster in every sample for K = 2–7, for the ‘all segregating sites’ dataset.
Table S4. The raw cross-validation (CV) error values from our ADMIXTURE analyses for both the ‘four-fold degenerate sites’ and ‘all segregating sites’ dataset analyses.
Table S5. The results from the Structure Harvester analysis of our STRUCTURE results, using K values from 1 to 7. The data associated with the best-supported K value (3) is bolded and the boxes shaded. The results from analyses using both datasets (‘four-fold degenerate segregating sites’ and ‘all segregating sites’) are shown.
Table S6. The posterior probability of each of five replicates for each K value in our structure analysis. The data associated with the best-supported K value (5) is bolded and the boxes shaded. This K value was found by examining median posterior probabilities across replicates, then applying Bayes’ rule [78]. This was carried out with the online version of CLUMPAK [72] with default settings. Th…
Table S7. Pairwise unweighted and weighted Fst values [88] for each taxonomic cluster as determined by the ADMIXTURE analysis (K = 5), from the ‘all segregating sites’ dataset. Unweighted values appear above the diagonal and weighted values appear below the diagonal. Abbreviations: NCA, ‘North and Central America’; EMD, Europe and the Mediterranean.

## Sheet: Table_S1
Sample_Code	Used In Structure Analyses?	Used in Fst Analyses (taxonomic designation)	Reported Taxon	Country	City	SRA Number	Reference	Type of Data	# of indivduals	Raw Reads (spots)	PE or SE	Reason for Exclusion in Structure Analysis
A_AUS_1	X	X (Australian endemic)	australicus	Australia	Siesta Park	SRR5665566	Shi_et_al_2017	Pooled RNAseq	5-10	22403931	PE
A_AUS_2	X	X (Australian endemic)	australicus	Australia	South Guildford	SRR5665571	Shi_et_al_2017	Pooled RNAseq	5-10	22091783	PE
A_AUS_3		X (Australian endemic)	australicus	Australia	Point Douro	SRR5665576	Shi_et_al_2017	Pooled RNAseq	5-10	21897011	PE	Too close to A_AUS_1 & A_AUS_2
G_AUS_3		X (Australian endemic)	globocoxitus	Australia	Point Douro	SRR5665567	Shi_et_al_2017	Pooled RNAseq	5-10	22128257	PE	Too close to G_AUS_2 & A_AUS_3
G_AUS_1	X	X (Australian endemic)	globocoxitus	Australia	South Guildford	SRR5665572	Shi_et_al_2017	Pooled RNAseq	5-10	20354952	PE
G_AUS_2	X	X (Australian endemic)	globocoxitus	Australia	Siesta Park	SRR5665569	Shi_et_al_2017	Pooled RNAseq	5-10	21451107	PE
L_CSA_1	X		pallens	China	Zhu-Shang	SRR1324894	Romiguier_et_al_2014	Pooled RNAseq	5-11	22598137	SE
L_CSA_2	X		pallens	China	Nanjing	SRR1271738	Li_et_al_2016	Pooled RNAseq	30	11859208	SE
L_CSA_3	X	X (pallens)	pallens	China	Dalian	SRR1271739	Li_et_al_2016	Pooled RNAseq	30	12065271	SE
L_CSA_5		X (pallens)	pallens	China	Chaoyang (Beijing)	SRR1271740	Li_et_al_2016	Pooled RNAseq	30	12290466	SE	Redundant Population to L_CHN_8, fewer variants
L_CSA_6		X (pallens)	pallens	China	Haidian (Beijing)	SRR1271741	Li_et_al_2016	Pooled RNAseq	30	12612740	SE	Redundant Population to L_CHN_8, fewer variants
L_CSA_7		X (pallens)	pallens	China	Shunyi (Beijing)	SRR1271742	Li_et_al_2016	Pooled RNAseq	30	12028334	SE	Redundant Population to L_CHN_8, fewer variants
L_CSA_8		X (pallens)	pallens	China	Shijingshan (Beijing)	SRR1271743	Li_et_al_2016	Pooled RNAseq	30	12224415	SE	Redundant Population to L_CHN_8, fewer variants
L_CSA_4	X	X (pallens)	pallens	China	Tongzhou (Beijing)	SRR1271744	Li_et_al_2016	Pooled RNAseq	30	12439869	SE
M_EMD_1	X		molestus	Germany*	Hamburg*	SRR7013942	Honnen_et_al_2016	Pooled RNAseq	7	26776951	PE
M_EMD_2	X		molestus	Russia	Aleksin	SRR2029627	Asgharian_et_al_2015	Pooled Genomic	224	13196301	PE
M_EMD_3	X		molestus	Russia	Moscow	SRR2029629	Asgharian_et_al_2015	Pooled Genomic	26	34700413	PE
M_NCA_1	X		molestus	USA (CA)	Sacremento	SRR2029631	Asgharian_et_al_2015	Pooled Genomic	195	17669876	PE
M_NCA_4		X (pipiens NCA)	molestus	USA (NY)	New York	SRR1795233	Price&Fonseca_2015	Pooled RNAseq	54 (?)	15032216	PE	Redundant Population to M_USE_2 (& less data)
M_NCA_2	X	X (pipiens NCA)	molestus	USA (NY)	New York	SRR10053379, SRR10053380, SRR10053386	This Study	Genomic	1	119385448	PE
M_NCA_3	X	X (pipiens NCA)	molestus	USA (IL)	Chicago	SRR10053381, SRR10053382	This Study	Genomic	1	102028889	PE
P_EMD_1	X		pipiens	Germany	Baden-Wurttemberg	SRR1795232	Price&Fonseca_2015	Pooled RNAseq	54 (?)	12413571	PE
P_EMD_2	X		pipiens	France	Ganges	SRR1324890	Romiguier_et_al_2014	Pooled RNAseq	5-11	19938037	SE
P_EMD_3	X		pipiens	France	Montpellier	SRR1324891	Romiguier_et_al_2014	Pooled RNAseq	5-11	21683762	SE
P_EMD_4	X		pipiens	Algeria	Lac des Oiseaux	SRR1324893	Romiguier_et_al_2014	Pooled RNAseq	5-11	22123251	SE
P_EMD_5	X		pipiens	Israel	Tel Aviv	SRR1324889	Romiguier_et_al_2014	Pooled RNAseq	5-11	14923069	SE
P_EMD_6	X		pipiens	Tunisia	Grombalia	SRR1324885	Romiguier_et_al_2014	Pooled RNAseq	5-11	15070396	SE
P_EMD_9		X (pipiens EMD)	pipiens	Tunisia	Ayed	SRR2968117	Bigot_et_al_2018	Individual RNAseq	1	33042629	SE	Redundant Population to P_NAF_3/P_NAF_7
P_EMD_10		X (pipiens EMD)	pipiens	Tunisia	Grombalia	SRR2968119	Bigot_et_al_2018	Individual RNAseq	1	21400813	SE	Redundant Population to P_NAF_3/P_NAF_7
P_EMD_11		X (pipiens EMD)	pipiens	Tunisia	Jedaida	SRR2968123	Bigot_et_al_2018	Individual RNAseq	1	42010249	SE	Redundant Population to P_NAF_3/P_NAF_7
P_EMD_7	X	X (pipiens EMD)	pipiens	Tunisia	El Kef	SRR2968124	Bigot_et_al_2018	Individual RNAseq	1	33207007	SE
P_EMD_12		X (pipiens EMD)	pipiens	Tunisia	Azib	SRR2968125	Bigot_et_al_2018	Individual RNAseq	1	37303963	SE	Redundant Population to P_NAF_3/P_NAF_7
P_EMD_13		X (pipiens EMD)	pipiens	Tunisia	Utique	SRR2968126	Bigot_et_al_2018	Individual RNAseq	1	26401202	SE	Redundant Population to P_NAF_3/P_NAF_7
P_EMD_8	X		pipiens	Russia	Aleksin	SRR2029628	Asgharian_et_al_2015	Pooled Genomic	132	25700278	PE
P_NCA_1	X	X (pipiens NCA)	pipiens	USA (CA)	San Francisco	SRR1705824	Chandler_et_al_2015	Individual RNAseq	1	33906608	PE
P_NCA_4		X (pipiens NCA)	pipiens	USA (CA)	Bolinas	SRR1706003	Chandler_et_al_2015	Individual RNAseq	1	32644864	PE	Redundant Population to P_USC_1
P_NCA_5		X (pipiens NCA)	pipiens	USA (CA)	Stinson Beach	SRR1706004	Chandler_et_al_2015	Individual RNAseq	1	31123780	PE	Redundant Population to P_USC_1
P_NCA_6			pipiens	USA (CA)	San Rafael	SRR1706006	Chandler_et_al_2015	Individual RNAseq	1	36917070	PE	Redundant Population to P_USC_1
P_NCA_2	X		pipiens	USA (OH)	Columbus	SRR6286362	Hagan_et_al_2017	Pooled RNAseq (?)	?	61985604	SE
P_NCA_3	X		pipiens	USA (NJ)	Montclair	SRR10053383, SRR10053384, SRR10053385	This Study	Genomic	1	117798245	PE
Q_AUS_1	X		quinquefasciatus	Australia	South Guildford	SRR5665574	Shi_et_al_2017	Pooled RNAseq	5-10	23583472	PE
Q_SSA_1	X	X (quinquefasciatus)	quinquefasciatus	Burkina Faso	Ouagadougou	SRR1324887	Romiguier_et_al_2014	Pooled RNAseq	5-11	17029589	SE
Q_CSA_4		X (quinquefasciatus)	quinquefasciatus	China	Haikou	SRR1271734	Li_et_al_2016	Pooled RNAseq	30	12099126	SE	Redundant Population to Q_CHN_3
Q_CSA_5		X (quinquefasciatus)	quinquefasciatus	China	Haikou	SRR1271735	Li_et_al_2016	Pooled RNAseq	30	11777218	SE	Redundant Population to Q_CHN_3
Q_CSA_1	X	X (quinquefasciatus)	quinquefasciatus	China	Haikou	SRR1271736	Li_et_al_2016	Pooled RNAseq	30	11889650	SE
Q_CSA_6		X (quinquefasciatus)	quinquefasciatus	China	Haikou	SRR1271737	Li_et_al_2016	Pooled RNAseq	30	11736535	SE	Redundant Population to Q_CHN_3
Q_CSA_2	X		quinquefasciatus	China	Guangzhou	SRR1271745	Li_et_al_2016	Pooled RNAseq	30	11859208	SE
Q_NCA_1	X	X (quinquefasciatus)	quinquefasciatus	Costa Rica	Puerto Viejo de Talamanca	SRR1324892	Romiguier_et_al_2014	Pooled RNAseq	5-11	18118774	SE
Q_CSA_3	X	X (quinquefasciatus)	quinquefasciatus	Philippines	Manila	SRR1324888	Romiguier_et_al_2014	Pooled RNAseq	5-11	13336097	SE
Q_SSA_2	X	X (quinquefasciatus)	quinquefasciatus	Reunion	Saint-Benoît	SRR1324886	Romiguier_et_al_2014	Pooled RNAseq	5-11	16915984	SE
Q_SSA_3	X	X (quinquefasciatus)	quinquefasciatus	South Africa	Johannesburg	https://www.vectorbase.org/download/culex-quinquefasciatus-johannesburgtrace2006-09fagz	Arensburger et al. 2010	Traces		7379314
Q_NCA_2	X		quinquefasciatus	USA (CA)	Merced	SRR991017	Leal_et_al_2013	Pooled RNAseq	100+	97641353	PE
Q_NCA_3	X		quinquefasciatus	USA (AL)	Huntsville	SRR364515	Reid_et_al_2012	Pooled RNAseq	200	32540882	PE
* Sample origin given in personal communication from A. C. Honnen
Sample References
Arensburger P, Megy K, Waterhouse RM, Abrudan J, Amedeo P, Antelo B, et al. Sequencing of Culex quinquefasciatus establishes a platform for mosquito comparative genomics. Science. 2010;330:86-8.
Asgharian H, Chang PL, Lysenkov S, Scobeyeva VA, Reisen WK, Nuzhdin SV. Evolutionary genomics of Culex pipiens: global and local adaptations associated with climate, life-history traits and anthropogenic factors. Proc Biol Sci. 2015;282:1810.
Bigot D, Atyame CM, Weill M, Justy F, Herniou EA, Gayral P. Discovery of Culex pipiens associated tunisia virus: a new ssRNA(+) virus representing a new insect associated virus family. Virus Evol. 2018;4:vex040.
Chandler JA, Liu RM, Bennett SN. RNA shotgun metagenomic sequencing of northern California (USA) mosquitoes uncovers viruses, bacteria, and fungi. Front Microbiol. 2015;6:185.
Hagan RW, Didion EM, Rosselot AE, Holmes CJ, Siler SC, Rosendale AJ, Hendershot JM, Elliot KSB, Jennings EC, Nine GA, Perez PL, Rizlallah AE, Watanabe M, Romick-Rosendale LE, Xiao Y, Rasgon JL, Benoit JB. Dehydration prompts increased activity and blood feeding by mosquitoes. Sci Rep. 2018;8:6804.
Honnen AC, Johnston PR, Monaghan MT. Sex-specific gene expression in the mosquito Culex pipiens f. molestus in response to artificial light at night. BMC Genomics. 2016;17:22.
Leal WS, Choo YM, Xu P, da Silva CS, Ueira-Vieira C. Differential expression of olfactory genes in the southern house mosquito and insights into unique odorant receptor gene isoforms. Proc Natl Acad Sci. 2013;110:18704–18709
Li CX, Guo XX, Zhang YM, Dong YD, Xing D, Yan T, Wang G, Zhang HD, Zhao TY. Identification of genes involved in pyrethroid-, propoxur-, and dichlorvos- insecticides resistance in the mosquitoes, Culex pipiens complex (Diptera: Culicidae). Acta Trop. 2016;157:84-95.
Price DC, Fonseca DM. Genetic divergence between populations of feral and domestic forms of a mosquito disease vector assessed by transcriptomics. PeerJ. 2015;3:e807.
Reid WR, Zhang L, Liu F, Liu N. The transcriptome profile of the mosquito Culex quinquefasciatus following permethrin selection. PLoS ONE 2012;7:e47163.
Romiguier J, Lourenco J, Gayral P, Faivre N, Weinert LA, Ravel S, Ballenghien M, Cahais V, Bernard A, Loire E, Keller L, Galtier N. Population genomics of eusocial insects: the costs of a vertebrate-like effective population size. J Evol Biol. 2014;27:593-603.
Shi M, Neville P, Nicholson J, Eden JS, Imrie A, Holmes EC. High-resolution metatranscriptomics reveals the ecological dynamics of mosquito-associated RNA viruses in Western Australia. J Virol. 2017;91:e00680-17.

## Sheet: Table_S2
	K = 2			K = 3				K = 4					K = 5							K = 6							K = 7
Sample ID	1	2		1	2	3		1	2	3	4		1	2	3	4	5			1	2	3	4	5	6		1	2	3	4	5	6	7
A_AUS_01	0	1		0	0.1	0.9		0	0	1	0		0	0	1	0	0			0	0	0.9999	0	0	0		0	0	0.9166	0	0	0.0833	0
A_AUS_02	0	1		0	0.1	0.9		0	0	1	0		0	0	1	0	0			0	0	0.9999	0	0	0		0	0	0.9525	0	0	0.0474	0
A_AUS_03	0	1		0	0.1	0.9		0	0	1	0		0	0	1	0	0			0	0	0.9999	0	0	0		0	0	0.9166	0	0	0.0833	0
G_AUS_01	0	1		0	0.1	0.9		0	0	1	0		0	0	1	0	0			0	0	0.9999	0	0	0		0	0	0.9999	0	0	0	0
G_AUS_02	0	1		0	0.1	0.9		0	0	1	0		0	0	1	0	0			0	0	1	0	0	0		0	0	0.9999	0	0	0	0
G_AUS_03	0	1		0	0.1	0.9		0	0	1	0		0	0	1	0	0			0	0	1	0	0	0		0	0	0.9999	0	0	0	0
L_CSA_01	0.1331	0.8669		0.1507	0.8284	0.0209		0.1881	0.7929	0.0189	0		0	0.2593	0	0	0.7406			0	0.258	0	0	0.742	0		0	0.2386	0	0	0.678	0.0833	0
L_CSA_02	0.3728	0.6272		0.4035	0.5914	0.0051		0.368	0.5706	0	0.0614		0.1451	0.176	0	0.1034	0.5755			0.1441	0.1733	0	0.0908	0.5917	0		0.0972	0.152	0	0.0536	0.5408	0.1273	0.029
L_CSA_03	0.2971	0.7029		0.3261	0.6591	0.0148		0.3691	0.6214	0.0094	0		0	0	0	0	1			0	0	0	0	1	0		0	0	0	0	0.9999	0	0
L_CSA_04	0.2642	0.7358		0.2956	0.7044	0		0.345	0.6549	0	0		0	0	0	0	1			0	0	0	0	0.9999	0		0	0	0	0	0.9999	0	0
L_CSA_05	0.2471	0.7529		0.2777	0.7152	0.0071		0.3273	0.6727	0	0		0	0	0	0	1			0	0	0	0	1	0		0	0	0	0	0.9999	0	0
L_CSA_06	0.2699	0.7301		0.3012	0.6988	0		0.3451	0.6548	0	0		0	0	0	0	1			0	0	0	0	0.9999	0		0	0	0	0	0.9999	0	0
L_CSA_07	0.2425	0.7575		0.2766	0.7234	0		0.3239	0.6761	0	0		0	0	0	0	1			0	0	0	0	0.9999	0		0	0	0	0	0.9999	0	0
L_CSA_08	0.2576	0.7424		0.2915	0.7085	0		0.3381	0.6619	0	0		0	0	0	0	1			0	0	0	0	0.9999	0		0	0	0	0	0.9999	0	0
M_EMD_01	1	0		0.9469	0	0.0531		0.4729	0	0	0.5271		0.4871	0	0	0.5128	0			0.5054	0	0	0.4946	0	0		0.3799	0	0	0.3699	0	0.1667	0.0835
M_EMD_02	0.8738	0.1262		0.8645	0.0643	0.0712		0.8828	0.0349	0.0823	0		0.7847	0	0.0659	0	0.1494			0	0	0	0	0	1		0.2668	0	0.0241	0	0.0472	0.6529	0.009
M_EMD_03	1	0		0.9622	0	0.0378		0.625	0	0	0.375		0.6366	0	0	0.3633	0			0.6168	0	0	0.3739	0	0.0092		0.4855	0	0	0.2375	0	0.1789	0.0981
M_NCA_01	0.6639	0.3361		0.6309	0.3099	0.0592		0.1334	0.2669	0	0.5996		0.1488	0.277	0	0.5741	0			0	0.2495	0	0.5498	0	0.2006		0.0352	0.2352	0	0.4487	0	0.1581	0.1228
M_NCA_02	0.9872	0.0128		0.8791	0.0208	0.1		0	0	0	1		0	0	0	1	0			0	0	0	0.9999	0	0		0	0	0	0.0833	0	0	0.9166
M_NCA_03	0.9141	0.0859		0.8215	0.0785	0.1		0	0	0	1		0	0	0	1	0			0	0	0	1	0	0		0	0	0	0.0833	0	0.0833	0.8333
M_NCA_04	1	0		0.9	0	0.1		0	0	0	1		0	0	0	1	0			0	0	0	0.9999	0	0		0	0	0	0.1336	0	0	0.8663
P_EMD_01	0.8874	0.1126		0.8828	0.0328	0.0844		0.9068	0	0.0932	0		0.8023	0	0.0715	0	0.1263			0.0823	0	0	0	0	0.9177		0.3836	0	0.0286	0	0.0441	0.5436	0
P_EMD_02	1	0		0.9547	0	0.0453		0.9628	0	0.0372	0		0.9347	0	0.0495	0	0.0158			0	0	0	0	0	1		0.293	0	0.0157	0.0005	0.0007	0.6901	0
P_EMD_03	1	0		0.9353	0	0.0646		0.3571	0	0	0.6429		0.3658	0	0	0.6342	0			0.391	0	0	0.609	0	0		0.2105	0	0	0.5395	0	0.1667	0.0833
P_EMD_04	1	0		0.9882	0	0.0118		0.8914	0	0	0.1085		0.9194	0	0	0.0806	0			0.655	0	0	0.0822	0	0.2628		0.663	0	0	0.0709	0	0.2377	0.0284
P_EMD_05	0.9853	0.0147		0.9422	0.0208	0.037		0.6354	0	0	0.3646		0.6415	0.0286	0	0.33	0			0.5017	0.0153	0	0.3299	0	0.153		0.4019	0.0059	0.0011	0.2129	0	0.252	0.1263
P_EMD_06	1	0		0.9798	0	0.0202		0.8058	0	0	0.1942		0.8364	0	0	0.1636	0			0.812	0	0	0.188	0	0		0.7517	0	0	0.1161	0	0.0822	0.0499
P_EMD_07	1	0		1	0	0		1	0	0	0		1	0	0	0	0			0.8832	0	0	0	0	0.1168		0.8976	0	0	0	0	0.1023	0
P_EMD_08	0.8663	0.1337		0.8565	0.0666	0.0769		0.8765	0.0329	0.0906	0		0.789	0	0.0753	0	0.1357			0	0	0	0	0	1		0.2715	0	0.0289	0	0.0439	0.6544	0.0013
P_EMD_09	1	0		0.9963	0	0.0037		0.965	0	0	0.035		1	0	0	0	0			1	0	0	0	0	0		0.9317	0	0	0.001	0	0.0613	0.0059
P_EMD_10	1	0		1	0	0		1	0	0	0		1	0	0	0	0			0.9999	0	0	0	0	0		0.9416	0	0	0	0	0.0584	0
P_EMD_11	1	0		0.9997	0	0.0003		0.9968	0	0	0.0032		1	0	0	0	0			0.9999	0	0	0	0	0		0.9402	0	0	0	0	0.0597	0
P_EMD_12	1	0		1	0	0		1	0	0	0		1	0	0	0	0			0.9999	0	0	0	0	0		0.9403	0	0	0	0	0.0596	0
P_EMD_13	1	0		1	0	0		0.9991	0	0	0.0009		1	0	0	0	0			1	0	0	0	0	0		0.9417	0	0	0	0	0.0583	0
P_NCA_01	0.9465	0.0535		0.8373	0.0627	0.1		0	0	0	1		0	0	0	1	0			0	0	0	1	0	0		0	0	0	0.9999	0	0	0
P_NCA_02	0.828	0.172		0.8159	0.1596	0.0245		0.6116	0.1466	0	0.2418		0.5991	0.1235	0	0.2219	0.0554			0.1946	0.0957	0	0.2139	0	0.4957		0.32	0.0967	0	0.099	0.0157	0.3488	0.1199
P_NCA_03	0.8883	0.1117		0.8577	0.0827	0.0596		0.5443	0.0675	0.0237	0.3645		0.5448	0.0814	0.0255	0.3482	0			0	0	0	0.2103	0	0.7896		0.1336	0.0144	0.0045	0.0274	0	0.621	0.199
P_NCA_04	1	0		0.9	0	0.1		0	0	0	1		0	0	0	1	0			0	0	0	0.9999	0	0		0	0	0	0.9999	0	0	0
P_NCA_05	1	0		0.9	0	0.1		0	0	0	1		0	0	0	1	0			0	0	0	0.9999	0	0		0	0	0	0.9999	0	0	0
P_NCA_06	0.8138	0.1862		0.746	0.1601	0.0939		0	0.0843	0	0.9157		0	0.1052	0	0.8947	0			0	0.1044	0	0.8955	0	0		0	0.0502	0	0.9372	0	0	0.0125
Q_AUS_01	0	1		0	0.6603	0.3397		0	0.6202	0.3798	0		0	0.6325	0.3675	0	0			0	0.6277	0.3723	0	0	0		0	0.6098	0.3325	0	0	0.0335	0.0243
Q_CSA_01	0	1		0	1	0		0	1	0	0		0	1	0	0	0			0	0.9999	0	0	0	0		0	0.9999	0	0	0	0	0
Q_CSA_02	0.1996	0.8004		0.2284	0.7559	0.0157		0.2585	0.7244	0.0171	0		0	0.142	0	0	0.858			0	0.1361	0	0	0.8639	0		0	0.1284	0	0	0.7882	0.0833	0
Q_CSA_03	0	1		0	1	0		0	1	0	0		0	1	0	0	0			0	0.9999	0	0	0	0		0	0.9999	0	0	0	0	0
Q_CSA_04	0	1		0	1	0		0	1	0	0		0	1	0	0	0			0	0.9999	0	0	0	0		0	0.9999	0	0	0	0	0
Q_CSA_05	0	1		0	1	0		0	1	0	0		0	1	0	0	0			0	1	0	0	0	0		0	0.9999	0	0	0	0	0
Q_CSA_06	0	1		0	1	0		0	1	0	0		0	1	0	0	0			0	0.9999	0	0	0	0		0	0.9999	0	0	0	0	0
Q_NCA_01	0	1		0	1	0		0	1	0	0		0	1	0	0	0			0	0.9999	0	0	0	0		0	0.9166	0	0	0	0	0.0833
Q_NCA_02	0.3643	0.6357		0.3567	0.6009	0.0424		0	0.5526	0	0.4474		0	0.5715	0	0.4285	0			0.0221	0.5735	0	0.4044	0	0		0.0084	0.5147	0	0.377	0	0.0249	0.075
Q_NCA_03	0.2208	0.7792		0.2336	0.7479	0.0186		0.0682	0.7187	0	0.2131		0.0881	0.7314	0	0.1805	0			0	0.7084	0	0.1499	0	0.1417		0.0301	0.6601	0	0.0167	0	0.105	0.188
Q_SSA_01	0	1		0	1	0		0	1	0	0		0	1	0	0	0			0	0.9999	0	0	0	0		0	0.9628	0	0	0	0	0.0372
Q_SSA_02	0	1		0	1	0		0	1	0	0		0	1	0	0	0			0	0.9999	0	0	0	0		0	0.9999	0	0	0	0	0
Q_SSA_03	0	1		0	1	0		0	1	0	0		0	1	0	0	0			0	0.9999	0	0	0	0		0	0.9999	0	0	0	0	0

## Sheet: Table_S3
	K = 2			K = 3				K = 4					K = 5							K = 6							K = 7
Sample ID	1	2		1	2	3		1	2	3	4		1	2	3	4	5			1	2	3	4	5	6		1	2	3	4	5	6	7
A_AUS_01	0.014	0.986		0.0001	0.05	0.95		0	0	1	0		0	0	1	0	0			0	0	0.9999	0	0	0		0	0	0.9999	0	0	0	0
A_AUS_02	0	1		0	0.05	0.95		0	0	1	0		0	0	1	0	0			0	0	1	0	0	0		0	0	0.9999	0	0	0	0
A_AUS_03	0	1		0	0.05	0.95		0	0	1	0		0	0	1	0	0			0	0	0.9999	0	0	0		0	0	0.9999	0	0	0	0
G_AUS_01	0	1		0	0.05	0.95		0	0	1	0		0	0	1	0	0			0	0	0.9999	0	0	0		0	0	0.9999	0	0	0	0
G_AUS_02	0	1		0	0.05	0.95		0	0	1	0		0	0	1	0	0			0	0	0.9999	0	0	0		0	0	0.9999	0	0	0	0
G_AUS_03	0	1		0	0.05	0.95		0	0	1	0		0	0	1	0	0			0	0	0.9999	0	0	0		0	0	0.9999	0	0	0	0
L_CSA_01	0.142	0.858		0.1533	0.8312	0.0156		0.1984	0.794	0.0075	0		0	0.2948	0	0	0.7052			0	0.2933	0	0	0.7066	0		0	0.2642	0	0	0.6107	0	0.125
L_CSA_02	0.3806	0.6194		0.3972	0.5954	0.0074		0.3433	0.5674	0	0.0893		0.1209	0.1631	0	0.1266	0.5894			0.1324	0.1656	0	0.105	0.597	0		0.0985	0.1496	0	0.1143	0.506	0.0065	0.125
L_CSA_03	0.3008	0.6992		0.3082	0.6707	0.0211		0.3731	0.613	0.0139	0		0	0	0	0	1			0	0	0	0	1	0		0	0	0	0	0.9999	0	0
L_CSA_04	0.2696	0.7304		0.2825	0.7146	0.0029		0.3518	0.6482	0	0		0	0	0	0	1			0	0	0	0	0.9999	0		0	0	0	0	0.9999	0	0
L_CSA_05	0.2601	0.7399		0.2726	0.7274	0		0.337	0.663	0	0		0	0	0	0	1			0	0	0	0	0.9999	0		0	0	0	0	0.9999	0	0
L_CSA_06	0.2686	0.7314		0.2832	0.715	0.0018		0.3496	0.6504	0	0		0	0	0	0	1			0	0	0	0	0.9999	0		0	0	0	0	0.9999	0	0
L_CSA_07	0.2571	0.7429		0.2722	0.7278	0		0.3378	0.6622	0	0		0	0	0	0	1			0	0	0	0	0.9999	0		0	0	0	0	0.9999	0	0
L_CSA_08	0.2614	0.7386		0.2758	0.7233	0.0009		0.3419	0.658	0	0		0	0	0	0	1			0	0	0	0	0.9999	0		0	0	0	0	0.9999	0	0
M_EMD_01	1	0		0.9713	0	0.0287		0.4116	0	0	0.5883		0.4425	0	0	0.5575	0			0.4482	0	0	0.5517	0	0		0.3643	0	0	0.6307	0	0.005	0
M_EMD_02	0.8987	0.1013		0.8884	0.0573	0.0543		0.8831	0.0379	0.0556	0.0233		0.8118	0	0.0427	0	0.1455			0	0	0	0	0	0.9999		0.7532	0	0.0396	0	0.1246	0.0645	0.0182
M_EMD_03	1	0		0.9792	0	0.0208		0.5661	0	0	0.4339		0.6083	0	0	0.3917	0			0.5907	0	0	0.4093	0	0		0.5336	0	0	0.41	0	0.0564	0
M_NCA_01	0.6649	0.3351		0.6579	0.2941	0.0481		0.1217	0.2581	0	0.6202		0.1446	0.2734	0	0.5819	0			0	0.25	0	0.5596	0	0.1903		0.0762	0.034	0	0.4667	0	0.1413	0.2819
M_NCA_02	1	0		0.9298	0.0188	0.0514		0	0	0	1		0	0	0	1	0			0	0	0	0.9999	0	0		0	0	0	0	0	0.9999	0
M_NCA_03	0.9117	0.0883		0.8585	0.0856	0.0559		0	0	0	1		0	0	0	1	0			0	0	0	0.9999	0	0		0	0	0	0	0	0.9999	0
M_NCA_04	1	0		0.95	0	0.05		0	0	0	1		0	0	0	1	0			0	0	0	0.9999	0	0		0	0	0	0	0	0.9999	0
P_EMD_01	0.9126	0.0874		0.9077	0.0106	0.0816		0.8993	0	0.0807	0.02		0.8397	0	0.0672	0	0.0931			0.1094	0	0	0	0	0.8905		0.8078	0	0.0672	0	0.0815	0.0339	0.0096
P_EMD_02	1	0		0.9631	0.0039	0.033		0.9357	0	0.0235	0.0408		0.9519	0	0.0371	0.011	0			0	0	0	0	0	0.9999		0.8764	0	0.0344	0.0257	0	0.0634	0
P_EMD_03	1	0		0.9652	0	0.0347		0.2792	0	0	0.7208		0.3253	0	0	0.6746	0			0.3558	0	0	0.6441	0	0		0	0	0	0.9999	0	0	0
P_EMD_04	1	0		0.9903	0	0.0097		0.7937	0	0	0.2063		0.8506	0	0	0.1493	0			0.6547	0	0	0.1597	0	0.1857		0.81	0	0	0.1899	0	0	0
P_EMD_05	0.9773	0.0227		0.9544	0.0218	0.0238		0.5554	0	0	0.4445		0.5807	0.0264	0	0.3928	0			0.4303	0.0106	0	0.3842	0	0.1748		0.4982	0.0026	0.0008	0.4386	0	0.0517	0.0081
P_EMD_06	1	0		0.9878	0	0.0122		0.74	0	0	0.26		0.8036	0	0	0.1963	0			0.7744	0	0	0.2256	0	0		0.7718	0	0	0.2175	0	0.0107	0
P_EMD_07	1	0		1	0	0		0.97	0	0	0.03		1	0	0	0	0			0.9384	0	0	0	0	0.0615		0.9999	0	0	0	0	0	0
P_EMD_08	0.8738	0.1262		0.8673	0.061	0.0717		0.8698	0.022	0.0876	0.0206		0.7957	0	0.0706	0	0.1337			0	0	0	0	0	0.9999		0.7399	0	0.0675	0	0.1167	0.0593	0.0165
P_EMD_09	1	0		0.9983	0	0.0017		0.9412	0	0	0.0588		1	0	0	0	0			0.9999	0	0	0	0	0		0.9942	0	0	0.0057	0	0	0
P_EMD_10	1	0		1	0	0		0.9683	0	0	0.0317		1	0	0	0	0			0.9999	0	0	0	0	0		0.9999	0	0	0	0	0	0
P_EMD_11	1	0		1	0	0		0.9687	0	0	0.0312		1	0	0	0	0			1	0	0	0	0	0		0.9999	0	0	0	0	0	0
P_EMD_12	1	0		1	0	0		0.9709	0	0	0.0291		1	0	0	0	0			1	0	0	0	0	0		0.9999	0	0	0	0	0	0
P_EMD_13	1	0		1	0	0		0.969	0	0	0.031		1	0	0	0	0			0.9999	0	0	0	0	0		0.9999	0	0	0	0	0	0
P_NCA_01	0.96	0.04		0.8981	0.0485	0.0534		0	0	0	1		0	0	0	1	0			0	0	0	0.9999	0	0		0	0	0	0.9999	0	0	0
P_NCA_02	0.8324	0.1676		0.8341	0.1489	0.017		0.6069	0.1383	0	0.2549		0.6052	0.1135	0	0.2208	0.0605			0.188	0.0813	0	0.2013	0	0.5295		0.573	0.0149	0	0.0317	0.0371	0.2101	0.1332
P_NCA_03	0.9016	0.0984		0.8875	0.0759	0.0365		0.524	0.0604	0.0113	0.4042		0.5435	0.0792	0.0113	0.366	0			0	0	0	0.1876	0	0.8123		0.3343	0.0068	0.0012	0.0691	0	0.5333	0.0553
P_NCA_04	1	0		0.95	0	0.05		0	0	0	1		0	0	0	1	0			0	0	0	0.9999	0	0		0	0	0	0.9999	0	0	0
P_NCA_05	1	0		0.95	0	0.05		0	0	0	1		0	0	0	1	0			0	0	0	0.9999	0	0		0	0	0	0.9999	0	0	0
P_NCA_06	0.8465	0.1535		0.8135	0.1279	0.0586		0	0.0164	0	0.9836		0	0.0591	0	0.9409	0			0	0.0592	0	0.9408	0	0		0	0	0	0.9202	0	0	0.0798
Q_AUS_01	0	1		0	0.611	0.389		0	0.6228	0.3772	0		0	0.6544	0.3455	0	0			0	0.6561	0.3439	0	0	0		0	0.325	0.3378	0	0	0	0.3372
Q_CSA_01	0	1		0	0.95	0.05		0	1	0	0		0	1	0	0	0			0	0.9999	0	0	0	0		0	0.9999	0	0	0	0	0
Q_CSA_02	0.2276	0.7724		0.2421	0.7578	0		0.2866	0.7134	0	0		0	0.1408	0	0	0.8591			0	0.1373	0	0	0.8627	0		0	0.1378	0	0	0.7371	0	0.125
Q_CSA_03	0	1		0	0.95	0.05		0	1	0	0		0	1	0	0	0			0	1	0	0	0	0		0	0.9999	0	0	0	0	0
Q_CSA_04	0	1		0	0.95	0.05		0	1	0	0		0	1	0	0	0			0	0.9999	0	0	0	0		0	0.9999	0	0	0	0	0
Q_CSA_05	0	1		0	0.95	0.05		0	1	0	0		0	1	0	0	0			0	1	0	0	0	0		0	0.9999	0	0	0	0	0
Q_CSA_06	0	1		0	0.95	0.05		0	1	0	0		0	1	0	0	0			0	0.9999	0	0	0	0		0	0.9999	0	0	0	0	0
Q_NCA_01	0	1		0	0.95	0.05		0	1	0	0		0	1	0	0	0			0	0.9999	0	0	0	0		0	0.125	0	0	0	0	0.8749
Q_NCA_02	0.3746	0.6254		0.3829	0.5635	0.0536		0	0.5431	0	0.4569		0	0.5676	0	0.4324	0			0.0661	0.5687	0	0.3651	0	0		0	0.0692	0	0.3615	0	0	0.5693
Q_NCA_03	0.2266	0.7734		0.2449	0.7085	0.0465		0.0797	0.7139	0	0.2063		0.1061	0.727	0	0.1669	0			0	0.7051	0	0.1343	0	0.1606		0.0142	0.0919	0	0.0026	0	0.0985	0.7928
Q_SSA_01	0	1		0	0.95	0.05		0	1	0	0		0	1	0	0	0			0	0.9999	0	0	0	0		0	0.125	0	0	0	0	0.8749
Q_SSA_02	0	1		0	0.95	0.05		0	1	0	0		0	1	0	0	0			0	0.9999	0	0	0	0		0	0.6523	0	0	0	0	0.3477
Q_SSA_03	0	1		0	0.95	0.05		0	1	0	0		0	1	0	0	0			0	0.9999	0	0	0	0		0	0.579	0	0	0	0	0.4209

## Sheet: Table_S4
	K Value
Run	1	2	3	4	5	6	7	Four-Fold Degenerate Sites
1	0.49967	0.42425	0.38105	0.39684	0.39976	0.42678	0.47098
2	0.49748	0.4237	0.38444	0.3986	0.39746	0.42306	0.51266
3	0.49941	0.42417	0.38444	0.39688	0.40167	0.42694	0.49584
4	0.49823	0.42516	0.384	0.40038	0.39819	0.44427	0.47303
5	0.49673	0.42389	0.43532	0.39791	0.39705	0.44838	0.468
6	0.49887	0.42085	0.38388	0.40062	0.39932	0.43845	0.47352
7	0.4982	0.42182	0.38452	0.38259	0.39745	0.43396	0.466
8	0.49931	0.42221	0.38378	0.39866	0.39979	0.4471	0.48114
9	0.49903	0.42165	0.38099	0.38189	0.39736	0.4514	0.47147
10	0.49955	0.42087	0.38122	0.3814	0.39807	0.43638	0.49699
11	0.49995	0.42455	0.38245	0.40104	0.39966	0.4351	0.49219
12	0.49998	0.42448	0.38166	0.39727	0.3975	0.4361	0.4967
13	0.49733	0.42361	0.38359	0.40349	0.40248	0.44561	0.48411
14	0.49878	0.42341	0.38259	0.38008	0.40061	0.43299	0.4941
15	0.50047	0.42194	0.3833	0.39972	0.40216	0.42576	0.49968
16	0.49967	0.42467	0.38556	0.43937	0.39974	0.43428	0.46139
17	0.49843	0.42477	0.38586	0.40136	0.40092	0.42401	0.48861
18	0.50011	0.42069	0.4395	0.44211	0.40188	0.42256	0.49874
19	0.49781	0.42361	0.3836	0.38039	0.40312	0.43477	0.47321
20	0.49837	0.42324	0.38123	0.3794	0.39965	0.4363	0.47701
Mean	0.498869	0.423177	0.388649	0.398	0.399692	0.43521	0.483768
SD	0.00102768	0.00143628	0.0167524	0.0169783	0.00190487	0.0087372	0.0140776
Run	1	2	3	4	5	6	7	All Sites
1	0.494	0.4211	0.38194	0.39794	0.39962	0.43316	0.469
2	0.49291	0.41814	0.38278	0.39812	0.39795	0.42152	0.52183
3	0.49468	0.42131	0.38084	0.37927	0.39898	0.43024	0.48264
4	0.49405	0.42074	0.38034	0.44158	0.40025	0.45246	0.48463
5	0.49484	0.421	0.38049	0.4002	0.39605	0.44961	0.46195
6	0.49381	0.42096	0.38216	0.38059	0.39611	0.45226	0.49227
7	0.49378	0.42029	0.38105	0.37844	0.40046	0.42231	0.48031
8	0.49209	0.42017	0.38132	0.39896	0.39815	0.4507	0.45842
9	0.49384	0.42053	0.38003	0.38164	0.40009	0.46002	0.4872
10	0.49333	0.41968	0.38202	0.37987	0.39768	0.43718	0.48369
11	0.49354	0.422	0.38116	0.39837	0.39913	0.43522	0.48064
12	0.49335	0.42125	0.38166	0.40069	0.39868	0.43683	0.48675
13	0.49399	0.42036	0.38171	0.39812	0.40033	0.45933	0.4674
14	0.49349	0.42042	0.38297	0.37985	0.39957	0.43663	0.48834
15	0.49386	0.42127	0.38018	0.39812	0.40125	0.42332	0.50489
16	0.49363	0.41889	0.38244	0.44622	0.39953	0.43354	0.48105
17	0.49429	0.41895	0.42071	0.39473	0.39923	0.43248	0.48796
18	0.49329	0.41939	0.44157	0.40029	0.39664	0.41975	0.49166
19	0.49405	0.42078	0.38237	0.37958	0.3992	0.43717	0.47896
20	0.49434	0.41954	0.38243	0.38165	0.39581	0.43933	0.47846
Mean	0.493758	0.420338	0.386509	0.395711	0.398736	0.438153	0.483402
SD	0.000613511	0.000975156	0.0156583	0.0188032	0.00158753	0.0122739	0.0140916

## Sheet: Table_S5
K	Reps	Mean LnP(K)	Stdev LnP(K)	Ln'(K)	|Ln''(K)|	Delta K	4-fold Degenerate Varinats
1	5	-171223	22.1919	NA	NA	NA
2	5	-153673	44.5626	17550.8	7242.58	162.526
3	5	-143364	28.8018	10308.3	8049.8	279.489
4	5	-141106	138.665	2258.46	12070.4	87.0472
5	5	-150918	27531.4	-9811.96	644495	23.4094
6	5	-805224	87959.4	-654307	634947	7.21864
7	5	-824584	199064	-19359.4	NA	NA
K	Reps	Mean LnP(K)	Stdev LnP(K)	Ln'(K)	|Ln''(K)|	Delta K	All Variants
1	5	-434107	42.227	NA	NA	NA
2	5	-390054	121.574	44053.6	18376.4	151.153
3	5	-364376	68.0889	25677.2	19779	290.488
4	5	-358478	245.778	5898.2	255.42	1.03923
5	5	-352835	267.003	5642.78	6000.14	22.4722
6	5	-353193	386.559	-357.36	88641.4	229.309
7	5	-442192	197135	-88998.7	NA	NA

## Sheet: Table_S6
	K Value
Independent Run	1	2	3	4	5	6	7	4-fold Degenerate Varinats
1	-171207	-153686	-143380	-141224	-200167	-842138	-797102
2	-171198	-153734	-143398	-140959	-138574	-674756	-1.13189e+06
3	-171254	-153659	-143366	-141256	-138585	-872833	-576750
4	-171225	-153611	-143321	-140969	-138735	-756330	-782327
5	-171232	-153672	-143356	-141121	-138528	-880066	-834847
Mean	-171223	-153673	-143364	-141106	-150918	-805224	-824584
Median	-171225	-153672	-143366	-141121	-138585	-842138	-797102
	K Value
Independent Run	1	2	3	4	5	6	7	All Variants
1	-434092	-390019	-364356	-358376	-352942	-353639	-353528
2	-434068	-390085	-364296	-358574	-353259	-353427	-353792
3	-434173	-390010	-364480	-358361	-352665	-352610	-355347
4	-434123	-389914	-364396	-358224	-352646	-353136	-794835
5	-434079	-390242	-364355	-358857	-352664	-353153	-353456
Mean	-434107	-390054	-364376	-358478	-352835	-353193	-442192
Median	-434092	-390019	-364356	-358376	-352665	-353153	-353792

## Sheet: Table_S7
	Australian-endemic	quinquefasciatus	pallens	pipiens (NCA)	pipiens (EMD)
Australian-endemic		0.27334	0.24247	0.23762	0.26592	Unweighted Fst
quinquefasciatus	0.46036		0.17896	0.2439	0.29114
pallens	0.35797	0.21789		0.17384	0.18793
pipiens (NCA)	0.41038	0.38903	0.24613		0.11545
pipiens (EMD)	0.35621	0.37593	0.22477	0.13716
	Weighted Fst
